# Supplementary material for: The 2 Sigma Genus Concept in mammalogy: Lessons from Lasiurus
Source: PLoS One. 2025 Jun 25;20(6):e0325554. doi: 10.1371/journal.pone.0325554 (PMC12193745; doi:10.1371/journal.pone.0325554)
Supplement: S1 Table — Included in this table are the GenBank accession numbers for Cytb sequences used in the sister genus analysis and within genus analysis. If a genus or species within Vespertilioninae does not appear on this list, it is because that taxon was not represented by Cytb sequences on GenBank. Taxa included in the case study of Stenodermatinae are also listed. (XLSX) [file pone.0325554.s001.xlsx]

## Sheet: Sheet1
Genus	species	cytb accession on Genbank
Aeorestes	cinereus	KP341713
Aeorestes	egregius	KP341745
Aeorestes	semotus	KP341722
Aeorestes	vilossissimus	KP341727
Antrozous	pallidus	EF222382
Arielulus	circumdatus	MF038474
Arielulus	cuprosus	EU521631
Baeodon	alleni	EF222375
Baeodon	gracilis	EF222362
Barbastella	barbastellus	JQ683212
Barbastella	beijingensis	EF534759
Barbastella	caspica	LC456159
Barbastella	leucomelas	KU922958
Barbastella	pacifica	LC456156
Bauerus	dubiaquercus	EF222381
Cassistrellus	dimissus	MG194436
Cassistrellus	yokdonensis	MG194434
Chalinolobus	dwyeri	MT246605
Chalinolobus	gouldii	MT246604
Chalinolobus	morio	MT246601
Chalinolobus	neocaledonicus	MF038472
Chalinolobus	nigrogriseus	MT246595
Chalinolobus	picatus	MT246593
Chalinolobus	tuberculatus	NC_002626
Cnephaeus	anatolicus	KF019045
Cnephaeus	bottae	GQ272573
Cnephaeus	gobiensis	GQ272583
Cnephaeus	hottentotus	EU786822
Cnephaeus	isabellinus	EU786824
Cnephaeus	japonensis	LC361451
Cnephaeus	nilssonii	AF376836
Cnephaeus	ognevi	EU786876
Cnephaeus	pachyomus	ON310508
Cnephaeus	serotinus	EU751000
Corynorhinus	mexicanus	KC747679
Corynorhinus	rafinesquii	JN209841
Corynorhinus	townsendii	KC747680
Dasypterus	ega	KP341740
Dasypterus	insularis	KP341747
Dasypterus	intermedius	KP341748
Dasypterus	xanthinus	KP341757
Eptesicus	fuscus	AF376835
Eptesicus	guadeloupensis	MF038480
Euderma	maculatum	JF489125
Falsistrellus	petersi	JX570897
Glauconycteris	alboguttata	MF038510
Glauconycteris	argentata	MF038485
Glauconycteris	atra	MF038499
Glauconycteris	beatrix	MF038522
Glauconycteris	curryae	MF038504
Glauconycteris	egeria	MF038542
Glauconycteris	humeralis	MF038496
Glauconycteris	poensis	MF038549
Glauconycteris	superba	MF038552
Glauconycteris	variegata	MF038564
Glischropus	aquilus	KR612333
Glischropus	bucephalus	KR612331
Glischropus	tylopus	JX570898
Hesperoptenus	blanfordi	MF038482
Hesperoptenus	tickelli	MF038483
Hesperoptenus	tomesi	EU521633
Histiotus	humboldti	MT113462
Histiotus	macrotus	OP345300
Histiotus	magellanicus	OP345303
Histiotus	montanus	MK429701
Hypsugo	alaschanicus	KX467595
Hypsugo	arabicus	KX375189
Hypsugo	ariel	KX375191
Hypsugo	cadornae	JX570899
Hypsugo	dolichodon	MH234220
Hypsugo	macrotis	KX429685
Hypsugo	petersi	JX570894
Hypsugo	savii	AJ504450
Ia	io	DQ302094
Idionycteris	phyllotis	KC747681
Laephotis	angolensis	OQ111845
Laephotis	capensis	KM886041
Laephotis	kirinyaga	MT777890
Laephotis	malagasyensis	MT777896
Laephotis	matroka	KM886036
Laephotis	namibensis	EU797429
Laephotis	robertsi	MT777904
Laephotis	stanleyi	MT777905
Laephotis	wintoni	EU797446
Lasionycteris	noctivagans	MT774149
Lasiurus	arequipae	MN523651
Lasiurus	atratus	KP341704
Lasiurus	blossevillii	KP341705
Lasiurus	borealis	KP341709
Lasiurus	frantzii	KP341755
Lasiurus	pfeifferi	KP341749
Lasiurus	seminolus	KP341751
Lasiurus	varius	KP341756
Neoeptesicus	andinus	MW488951
Neoeptesicus	chiriquinus	MW926798
Neoeptesicus	diminutus	AF376833
Neoeptesicus	furinalis	OP157104
Neoromicia	anchietae	KM886057
Neoromicia	guineensis	KF019051
Neoromicia	somalica	JX276263
Neoromicia	zuluensis	MT777910
Nyctalus	aviator	MK167360
Nyctalus	azoreum	DQ887587
Nyctalus	lasiopterus	JX570900
Nyctalus	leisleri	JX570901
Nyctalus	noctula	JX570902
Nyctalus	plancyi	DQ435073
Nycticeinops	crassulus	MT777913
Nycticeinops	grandidieri	MT777914
Nycticeinops	happoldorum	MT777919
Nycticeinops	schlieffenii	JX276305
Nycticeius	humeralis	KC747697
Nyctophilus	arnhemensis	MT246625
Nyctophilus	bifax	MT246623
Nyctophilus	corbeni	MT246622
Nyctophilus	daedalus	MT246620
Nyctophilus	geoffroyi	MT246614
Nyctophilus	gouldii	MT904017
Nyctophilus	holtorum	MT246609
Otonycteris	hemprichii	HM030828
Otonycteris	leucophaea	HM030841
Parastrellus	hesperus	KC747698
Perimyotis	subflavus	AJ504449
Philetor	brachypterus	KX429688
Pipistrellus	abramus	KX467597
Pipistrellus	ceylonicus	PQ083133
Pipistrellus	coromandra	KP688404
Pipistrellus	dhofarensis	KX375141
Pipistrellus	hesperidus	JX276312
Pipistrellus	javanicus	KX496357
Pipistrellus	kuhlii	AJ504444
Pipistrellus	maderensis	KP455373
Pipistrellus	nanulus	MT777929
Pipistrellus	nathusii	AJ504446
Pipistrellus	pipistrellus	LC583791
Pipistrellus	pygmaeus	AJ504441
Pipistrellus	raceyi	KM886014
Pipistrellus	rusticus	OQ111841
Pipistrellus	stenopterus	MH540194
Plecotus	auritus	AB085734
Plecotus	austriacus	KF358491
Plecotus	balensis	AF512798
Plecotus	gaisleri	MN045578
Plecotus	homochrous	MN160086
Plecotus	kolombatovici	AF513785
Plecotus	kozlovi	MT583349
Plecotus	macrobullaris	KR134404
Plecotus	ognevi	MK410318
Plecotus	sacrimontis	LC036637
Plecotus	teneriffae	AF513810
Plecotus	turkmenicus	MT583351
Pseudoromicia	brunnea	MT777937
Pseudoromicia	kityoi	MT777940
Pseudoromicia	mbamminkom	ON241266
Pseudoromicia	nyanza	MT778040
Pseudoromicia	principis	MW287573
Pseudoromicia	rendalli	JX276207
Rhogeessa	aenea	EF222359
Rhogeessa	bickhami	EF222335
Rhogeessa	genowaysi	EF222326
Rhogeessa	io	EF222410
Rhogeessa	menchuae	EF222377
Rhogeessa	mira	EF222336
Rhogeessa	parvula	EF222344
Rhogeessa	permutandis	MK410433
Rhogeessa	tumida	EF222345
Rhogeessa	velilla	EF222341
Rhyneptesicus	nasutus	FJ841981
Scotoecus	hirundo	JX276317
Scotomanes	ornatus	DQ435069
Scotophilus	andrewreborii	MH299498
Scotophilus	borbonicus	DQ459067
Scotophilus	dinganii	EU750954
Scotophilus	heathii	AF376831
Scotophilus	kuhlii	EU750913
Scotophilus	leucogaster	EU750940
Scotophilus	livingstonii	MH299589
Scotophilus	marovaza	EU750942
Scotophilus	nigritellus	EU750971
Scotophilus	nux	EU750932
Scotophilus	robustus	EU750948
Scotophilus	tandrefana	EU750941
Scotophilus	trujilloi	MH299592
Scotophilus	viridis	EU750949
Tylonycteris	fulvida	KX496464
Tylonycteris	malayana	KX496369
Tylonycteris	pachypus	EF517313
Tylonycteris	robustula	ON640723
Tylonycteris	tonkinensis	KX496421
Vespadelus	darlingtoni	MT246642
Vespadelus	finlaysoni	MT246641
Vespadelus	pumilus	MT246638
Vespadelus	regulus	MT246635
Vespadelus	troughtoni	MT246634
Vespadelus	vulturnus	MT246626
Vespertilio	murinus	AF376834
Vespertilio	sinensis	AB085738
Ametrida	centurio	AY604446
Ardops	nichollsi	KJ024718
Ariteus	flavescens	KJ024702
Artibeus	aequatorialis	DQ869450
Artibeus	amplus	AY642924
Artibeus	fimbriatus	EU160698
Artibeus	fraterculus	EU160953
Artibeus	hirsutus	U66500
Artibeus	inopinatus	U66501
Artibeus	intermedius	OP271664
Artibeus	jamaicensis	DQ869475
Artibeus	lituratus	HQ702535
Artibeus	obscrurus	EU160845
Artibeus	planirostris	DQ869430
Artibeus	schwartzi	DQ869522
Centurio	senex	AY604437
Chiroderma	doriae	MN823703
Chiroderma	gorgasi	MN714902
Chiroderma	improvisum	JQ915203
Chiroderma	salvini	MN823718
Chiroderma	scopaeum	MN823707
Chiroderma	trinatum	MN823720
Chiroderma	villosum	MN823728
Dermanura	anderseni	U66509
Dermanura	azteca	FJ179236
Dermanura	gototensis	FJ376714
Dermanura	cinerea	EU160670
Dermanura	glauca	U66512
Dermanura	gnomus	EU160963
Dermanura	phaeotis	FJ376724
Dermanura	rava	FJ179252
Dermanura	tolteca	FJ179257
Dermanura	watsoni	U66516
Ectophylla	alba	DQ312403
Enchisthenes	hartii	EU160971
Koopmania*	concolor	U66519
Mesophylla	macconnelli	AY157035
Phyllops	falcatus	AY604450
Platyrrhinus	albericoi	FJ154123
Platyrrhinus	aurarius	FJ154129
Platyrrhinus	brachycephalus	FJ154132
Platyrrhinus	dorsalis	FJ154139
Platyrrhinus	guianensis	PQ280342
Platyrrhinus	helleri	MH496512
Platyrrhinus	incarum	FJ154147
Platyrrhinus	infuscus	FJ154151
Platyrrhinus	ismaeli	FJ154155
Platyrrhinus	lineatus	FJ154160
Platyrrhinus	masu	FJ154164
Platyrrhinus	matapalensis	FJ154168
Platyrrhinus	recifinus	FJ154176
Platyrrhinus	umbratus	MH496517
Platyrrhinus	vittatus	FJ154178
Pygoderma	bilabiatum	AY604437
Sphaeronycteris	toxophyllum	AY604451
Stenoderma	rufum	AY604432
Sturnira	adrianae	KY366235
Sturnira	bakeri	MF441772
Sturnira	bidens	OQ994967
Sturnira	bogotensis	KC753787
Sturnira	erythromos	FJ154179
Sturnira	giannae	OR860143
Sturnira	hondurensis	KC753827
Sturnira	koopmanhilli	PV185410
Sturnira	lilium	OR860161
Sturnira	ludovici	KC753807
Sturnira	luisi	MF441768
Sturnira	magna	KC753820
Sturnira	mordax	KC753824
Sturnira	oporaphilum	KC753856
Sturnira	parvidens	MF441927
Sturnira	paulsoni	KC753886
Sturnira	tildae	KC753897
Uroderma	bilobatum	AY169900
Uroderma	magnirostrum	FJ154180
Vampyressa	melissa	FJ154185
Vampyressa	pusilla	DQ903825
Vampyressa	thyone	MK409639
Vampyriscus	bidens	FJ154181
Vampyriscus	nympaheus	DQ312415
Vampyrodes	caraccioli	FJ154182
