# Supplementary material for: The 2 Sigma Genus Concept in mammalogy: Lessons from Lasiurus
Source: PLoS One. 2025 Jun 25;20(6):e0325554. doi: 10.1371/journal.pone.0325554 (PMC12193745; doi:10.1371/journal.pone.0325554)
Supplement: S2 Table — (XLSX) [file pone.0325554.s002.xlsx]

## Sheet: Sheet1
Genera	% K2P distance	Standard deviation
23 Falsistrellus - Hypsugo	13.21	5.6
16 Neoeptesicus - multiple	14.52	1.68
17 Eptesicus - Histiotus	15.83	1.31
25 Chalinolobus - Nyctophilus	16.07	1.92
5 Bauerus - Antrozous	16.13
26 Neoromicia - Laephotis	16.81	0.94
3 Baeodon - multiple	17.54	1.03
14 Scotomanes - Ia	18.26
22 Philetor - Tylonycteris	19.3	0.73
24 Vespadelus - multiple	19.4	2.24
4 Rhogeessa - multiple	19.45	1.31
15 Cnephaeus - multiple	20.16	1.54
19 Pipistrellus - Nyctalus	20.18	1.47
27 Nycticeinops - multiple	20.41	1.15
13 Hesperoptenus - Glauconycteris	21.07	1.66
8 Aeorestes - Lasiurus *	21.77	1.01
9 Corynorhinus - Barbastella	21.93	0.82
21 Vespertilio - multiple	22.21	1.69
1 Idionycteris - Nycticeius	22.41
7 Dasypterus - multiple *	22.91	1.3
11 Parastrellus - Perimyotis	23
28 Lasionycteris - multiple	23.01	1.37
10 Otonycteris - Plecotus	23.05	1.07
12 Arielulus - multiple	23.19	1.42
20 Rhyneptesicus - multiple	24.88	2.24
18 Scotoecus - multiple	24.92	1.6
2 Scotophilus - multiple	26.33	2.35
6 Euderma - Lasiurus sensu lato *	31.14	1.64
Average	20.6818
stdev	3.88947
