# Supplementary material for: The 2 Sigma Genus Concept in mammalogy: Lessons from Lasiurus
Source: PLoS One. 2025 Jun 25;20(6):e0325554. doi: 10.1371/journal.pone.0325554 (PMC12193745; doi:10.1371/journal.pone.0325554)
Supplement: S3 Table — (XLSX) [file pone.0325554.s003.xlsx]

## Sheet: Sheet1
Genus	Average % distance among species	Standard Deviation
Baeodon	1.84
Arielulus	5.5
Histiotus	8.73	5.1
Neoeptesicus	8.73	3.3
Eptesicus	9.25
Cassistrellus	9.75
Nyctophilus	9.76	3.1
Laephotis	10.13	2.6
Neoromicia	11.33	2.8
Corynorhinus	11.66	9.3
Chalinolobus	11.7	3.6
Tylonycteris	11.79	6.1
Cnephaeus	11.89	5.1
Rhogeessa	12.13	3.3
Scotophilus	12.64	3.5
Vespertilio	12.7
Nyctalus	12.92	5.3
Pseudoromicia	13.1	3.8
Aeorestes	14	6.2
Otonycteris	15
Vespadelus	15.4	2.4
Lasiurus	15.61	2.9
Hypsugo	15.76	2.9
Barbastella	16.1	1.4
Eptesicus sensu lato	16.16	5.5
Glischropus	16.16	2.4
Plecotus	16.78	4.5
Dasypterus	16.9	2.2
Glauconycteris	17.36	4
Nycticeinops	18.7	4.2
Pipistrellus	19.31	2.9
Hesperoptenus	19.59	4.7
Lasiurus sensu lato	20.26	4
AVERAGE	13.2921
Standard deviation	4.10598
