# Supplementary material for: The 2 Sigma Genus Concept in mammalogy: Lessons from Lasiurus
Source: PLoS One. 2025 Jun 25;20(6):e0325554. doi: 10.1371/journal.pone.0325554 (PMC12193745; doi:10.1371/journal.pone.0325554)
Supplement: S4 Table — The comparison Koopmania – Artibeus is shown below but not used in the calculation of mean and standard deviation (because Koopmania – Dermanura was used in this calculation; the sister taxon to Koopmania is unresolved – see discussion in text). Numbers correspond to nodes in Supplementary S5 Fig. (XLSX) [file pone.0325554.s004.xlsx]

## Sheet: Sheet1
Genera	% K2P Distance	Standard Deviation
5 Stenoderma - Phyllops	3.2
4 Ardops - Ariteus	6.3
12 Sphaeronycteris - multiple	7.5	0.4
3 Ametrida - Centurio	8.7
10 Vampyrodes - Platyrrhinus	9.9	0.7
2 Koopmania - Dermanura	11.6	1
1 Artibeus - (Dermanura + Koopmania)	11.9	1.2
9 Vampyriscus - Chiroderma	12.8	0.9
8 Uroderma - multiple	13.7	0.9
7 Vampyressa - Mesophylla	14	1
11 Sturnira - all others	15.9	1.4
6 Ectophylla - multiple	16.1	0.9
Average	10.9667
Standard deviation	3.95873
Koopmania - Artibeus	11	1.1
